# Supplementary material for: Phage-mediated virulence loss and antimicrobial susceptibility in carbapenem-resistant Klebsiella pneumoniae
Source: mBio. 2024 Dec 23;16(2):e02957-24. doi: 10.1128/mbio.02957-24 (PMC11796411; doi:10.1128/mbio.02957-24)
Supplement: Data set S1 — Additional raw data for Fig.1c, Fig.2a and Fig.3c. [file mbio.02957-24-s0002.xlsx]

## Sheet: Fig.1c
Supplementary dataset |Spot assay results for Fig. 1c
Note: phage susceptibility was assessed using spot assay, and the clarity and transparency of the plaques were score from 0 to 1: “0.25” indicates weak phage infection (a few individual plaques); “0.5” medium phage infection (substantial turbidity); “0.75” strong phage infection (mostly clearing); “1” very strong phage infection (complete clearing) or “0” no phage infection (no plaques).
		1st evolved bacteria ( n=26)																										2nd evolved bacteria (the evolved strains isolated from the 2nd cycle of coevolutionary experiment, n=60)
	Kp2092	B1-1	B1-2	B1-3	B1-4	B1-5	B1-6	B1-7	B1-8	B1-9	B1-10	B1-11	B1-12	B1-13	B1-14	B1-15	B1-16	B1-17	B1-18	B1-19	B1-20	B1-21	B1-22	B1-23	B1-24	B1-25	B1-26	B2-1	B2-2	B2-3	B2-4	B2-5	B2-6	B2-7	B2-8	B2-9	B2-10	B2-11	B2-12	B2-13	B2-14	B2-15	B2-16	B2-17	B2-18	B2-19	B2-20	B2-21	B2-22
P55	1	0	0	0	0	0	0	0	0	0	0	0	0	0	0	0	0	0	0	0	0	0	0	0	0	0	0	0	0	0	0	0	0	0	0	0	0	0	0	0	0	0	0	0	0	0	0	0	0
P1-1	1	0.25	0	0	0	0	0	0	0	0	0.25	0	0	1	0	0.75	0.5	0.5	0.25	0.5	0	0.5	0.5	0.5	0.5	0.5	0.25	0.25	0.5	0.75	0	0	0.25	0	0	0.5	0	0.5	0.25	0	0	0	0	0.25	0	0.5	0	0	0.5
P1-2	1	0	0	0	0	0.25	0	0.25	0	0.25	0	0	0	0	0	0	0	0	0	0	0	0.5	0	0.5	0.25	0.5	0.5	0.5	0.75	0.25	0	0	0	0	0	0	0	0	0	0	0	0	0	0	0	0	0	0	0
P1-3	1	0	0	0	0	0	0	0	0	0	0.5	0	0	0.75	0	0.75	0.75	0.5	0	0.5	0	0	0	0.5	0	0.5	0.25	0.5	0	0.75	0.5	0.75	0	0	0	0.5	0	0.5	0	0.25	0	0.25	0	0.25	0	0.75	0	0.5	0.75
P1-4	1	0.75	0	0	0	0	0	0	0	0	0.25	0	0	0	0	0.25	0	0	0	0.25	0.25	0	0	0	0	0	0.25	0	0	0	0	0	0	0	0	0	0	0	0	0	0	0	0	0	0	0	0	0	0
P1-5	1	0	0	0	0	0	0	0	0	0	0.5	0	0	0.5	0	0.5	0.5	0.5	0	0.5	0	0	0	0	0	0	0	0	0.75	0.75	0.5	0.5	0	0	0	0.5	0	0.75	0	0	0	0.25	0	0	0	0.75	0	0.5	0.75
P1-6	1	0.75	0	0	0	0	0	0	0	0	0.5	0	0	0.5	0	0.5	0.5	0.5	0	0.5	0	0	0	0	0	0	0	0.5	0.75	0.75	0.5	0.75	0	0	0.5	0	0	0.75	0	0.25	0.25	0.25	0	0.25	0	0.75	0.5	0.5	0.75
P1-7	1	0.5	0	0	0	0	0	0	0	0	0.5	0	0	0.5	0	0.5	0.5	0.25	0	0.5	0	0	0	0	0	0	0	0.75	0.75	0.75	0.5	0.75	0	0	0.25	0.5	0	0.5	0	0	0.25	0.25	0	0	0	0.75	0.25	0.25	0.5
P2-1	1	0.25	0	0	0	0	0	0	0	0	0.5	0	0	0	0	0.5	0.5	0	0	0.5	0.25	0	0	0	0	0	0.25	0.75	0.5	0.75	0.5	0.75	0.5	0.5	0.25	0.5	0.75	0.5	0	0.25	0.5	0.25	0	0	0.25	0.75	0.5	0.5	0.75
P2-2	1	0.75	0	0	0	0	0	0	0	0	0.5	0	0	1	0	0.75	0.25	0.5	0	0.5	0.25	0	0	0	0	0	0	0.75	0.5	0.75	0.5	0.5	0.5	0.5	0.5	0.5	0.75	0.5	0	0.5	0.5	0.25	0.5	0.5	0.5	0.75	0.25	0.5	0.75
P2-3	1	0	0	0	0	0	0	0	0	0	0	0	0	0.25	0	0	0	0	0	0.5	0	0	0	0	0	0	0	0	0	0.75	0	0	0	0	0	0	0	0.25	0	0	0.25	0	0	0	0	0.5	0.25	0	0.25
P2-4	1	1	0	0	0	0	0	0	0	0	0	0	0	1	0	0.75	0.75	0.75	0	0.5	0	0	0	0	0	0	0	0	0.5	0.5	0.75	0.75	0.75	0.25	0	0.5	0.5	0.75	0	0.25	0.5	0.5	0	0	0.25	0.75	0	0.25	0.75
P2-5	1	0	0	0	0	0	0	0	0	0	0	0	0	0	0	0	0	0	0	0.5	0	0	0	0.25	0.25	0	0.5	0.5	0	0.5	0	0	0.5	0	0	0	0	0	0.25	0	0.25	0	0	0	0	0.75	0	0	0
P2-6	1	0.5	0	0	0	0	0	0	0	0	0.5	0	0	0	0	0.5	0.5	0.25	0	0.25	0	0	0	0	0	0	0	0	0.5	0.5	0.5	0.5	0	0	0	0.5	0.25	0.5	0	0	0	0	0	0	0	0.75	0.25	0.25	0.75
P2-7	1	0.5	0	0	0	0	0	0	0	0	0.5	0	0	0	0	0.5	0.5	0	0	0.5	0	0	0	0	0	0	0	0	0.25	0.5	0.5	0.25	0	0	0	0.25	0.5	0	0	0	0	0	0	0	0	0.5	0	0.5	0
P2-8	0.5	0	0	0	0	0	0	0	0	0	0	0	0	0	0	0	0.75	0	0	0	0	0	0	0	0	0	0	0	0	0	0	0	0	0	0	0	0	0	0	0	0	0	0	0	0	0	0	0	0
P2-9	1	0.5	0	0	0	0	0	0	0	0	0.5	0	0	0	0	0.75	0	0.5	0	0.5	0	0	0	0	0	0	0	0.5	0.5	0.75	0.5	0.75	0.25	0.5	0	0.5	0.5	0.75	0	0.25	0.25	0.5	0.25	0	0.5	0.75	0.5	0.5	0.75
P2-10	1	0	0	0	0	0	0.25	0.25	0	0.25	0.5	0.5	0	0	0	0.5	0	0	0	0.25	0	0	0.25	0	0	0	0	0	0.5	0.5	0	0.25	0	0	0	0	0	0	0.25	0	0	0	0	0	0	0.25	0	0	0
P2-11	0.75	1	0	0	0	0	0	0	0	0	0.75	0	0	1	0	0.75	0.75	0.75	0	0.75	0.75	0	0	0	0	0	0	0.75	0.75	0.75	0.75	0.75	0.75	0.5	0.5	0.75	0.5	0.75	0	0.5	0.5	0.5	0.5	0.75	0.5	0.75	0.5	0.75	0.5
P2-12	1	0.5	0	0	0	0	0	0	0	0	0.25	0	0	0	0	0.5	0.5	0.5	0	0.5	0.5	0	0	0	0	0	0	0.5	0.5	0.5	0	0	0	0	0	0.5	0.25	0	0	0	0	0	0	0.25	0	0.5	0	0	0
P2-13	0.5	0	0	0	0	0	0	0	0	0	0	0	0	0	0	0	0	0.25	0	0	0	0	0	0	0	0	0	0	0	0	0	0	0	0	0	0	0	0	0	0	0	0	0	0	0	0	0	0	0
	Ancestral strain
	Kp2092anc	sensitive number	resistant number	sensitive rate (%)	resistant rate (%)
P55	1	1	0	100	0
P1-1	1	1	0	100	0
P1-2	1	1	0	100	0
P1-3	1	1	0	100	0
P1-4	1	1	0	100	0
P1-5	1	1	0	100	0
P1-6	1	1	0	100	0
P1-7	1	1	0	100	0
P2-1	1	1	0	100	0
P2-2	1	1	0	100	0
P2-3	1	1	0	100	0
P2-4	1	1	0	100	0
P2-5	1	1	0	100	0
P2-6	1	1	0	100	0
P2-7	1	1	0	100	0
P2-8	1	1	0	100	0
P2-9	1	1	0	100	0
P2-10	1	1	0	100	0
P2-11	1	1	0	100	0
P2-12	1	1	0	100	0
P2-13	1	1	0	100	0
Note: Variation in phage infectivity are as follows: “1” indicates phage infection with plaques; “0” indicates no phage infection (no plaques).
	1st evolved bacteria (n=26)
	B1-1	B1-2	B1-3	B1-4	B1-5	B1-6	B1-7	B1-8	B1-9	B1-10	B1-11	B1-12	B1-13	B1-14	B1-15	B1-16	B1-17	B1-18	B1-19	B1-20	B1-21	B1-22	B1-23	B1-24	B1-25	B1-26	sensitive number	resistant number	sensitive rate (%)	resistant rate (%)
P55	0	0	0	0	0	0	0	0	0	0	0	0	0	0	0	0	0	0	0	0	0	0	0	0	0	0	0	26	0	100
P1-1	1	0	0	0	0	0	0	0	0	1	0	0	1	0	1	1	1	1	1	0	1	1	1	1	1	1	14	12	53.8462	46.1538
P1-2	0	0	0	0	1	0	1	0	1	0	0	0	0	0	0	0	0	0	0	0	1	0	1	1	1	1	8	18	30.7692	69.2308
P1-3	0	0	0	0	0	0	0	0	0	1	0	0	1	0	1	1	1	0	1	0	0	0	1	0	1	1	9	17	34.6154	65.3846
P1-4	1	0	0	0	0	0	0	0	0	1	0	0	0	0	1	0	0	0	1	1	0	0	0	0	0	1	6	20	23.0769	76.9231
P1-5	0	0	0	0	0	0	0	0	0	1	0	0	1	0	1	1	1	0	1	0	0	0	0	0	0	0	6	20	23.0769	76.9231
P1-6	1	0	0	0	0	0	0	0	0	1	0	0	1	0	1	1	1	0	1	0	0	0	0	0	0	0	7	19	26.9231	73.0769
P1-7	1	0	0	0	0	0	0	0	0	1	0	0	1	0	1	1	1	0	1	0	0	0	0	0	0	0	7	19	26.9231	73.0769
P2-1	1	0	0	0	0	0	0	0	0	1	0	0	0	0	1	1	0	0	1	1	0	0	0	0	0	1	7	19	26.9231	73.0769
P2-2	1	0	0	0	0	0	0	0	0	1	0	0	1	0	1	1	1	0	1	1	0	0	0	0	0	0	8	18	30.7692	69.2308
P2-3	0	0	0	0	0	0	0	0	0	0	0	0	1	0	0	0	0	0	1	0	0	0	0	0	0	0	2	24	7.69231	92.3077
P2-4	1	0	0	0	0	0	0	0	0	0	0	0	1	0	1	1	1	0	1	0	0	0	0	0	0	0	6	20	23.0769	76.9231
P2-5	0	0	0	0	0	0	0	0	0	0	0	0	0	0	0	0	0	0	1	0	0	0	1	1	0	1	4	22	15.3846	84.6154
P2-6	1	0	0	0	0	0	0	0	0	1	0	0	0	0	1	1	1	0	1	0	0	0	0	0	0	0	6	20	23.0769	76.9231
P2-7	1	0	0	0	0	0	0	0	0	1	0	0	0	0	1	1	0	0	1	0	0	0	0	0	0	0	5	21	19.2308	80.7692
P2-8	0	0	0	0	0	0	0	0	0	0	0	0	0	0	0	1	0	0	0	0	0	0	0	0	0	0	1	25	3.84615	96.1538
P2-9	1	0	0	0	0	0	0	0	0	1	0	0	0	0	1	0	1	0	1	0	0	0	0	0	0	0	5	21	19.2308	80.7692
P2-10	0	0	0	0	0	1	1	0	1	1	1	0	0	0	1	0	0	0	1	0	0	1	0	0	0	0	8	18	30.7692	69.2308
P2-11	1	0	0	0	0	0	0	0	0	1	0	0	1	0	1	1	1	0	1	1	0	0	0	0	0	0	8	18	30.7692	69.2308
P2-12	1	0	0	0	0	0	0	0	0	1	0	0	0	0	1	1	1	0	1	1	0	0	0	0	0	0	7	19	26.9231	73.0769
P2-13	0	0	0	0	0	0	0	0	0	0	0	0	0	0	0	0	1	0	0	0	0	0	0	0	0	0	1	25	3.84615	96.1538
Note: Variation in phage infectivity are as follows: “1” indicates phage infection (no matter weak, strong or very strong ); “0” indicates no phage infection (no plaques).
	2nd evolved bacteria (n=60)
	B2-1	B2-2	B2-3	B2-4	B2-5	B2-6	B2-7	B2-8	B2-9	B2-10	B2-11	B2-12	B2-13	B2-14	B2-15	B2-16	B2-17	B2-18	B2-19	B2-20	B2-21	B2-22	B2-23	B2-24	B2-25	B2-26	B2-27	B2-28	B2-29	B2-30	B2-31	B2-32	B2-33	B2-34	B2-35	B2-36	B2-37	B2-38	B2-39	B2-40	B2-41	B2-42	B2-43	B2-44	B2-45	B2-46	B2-47	B2-48	B2-49
P55	0	0	0	0	0	0	0	0	0	0	0	0	0	0	0	0	0	0	0	0	0	0	0	0	0	0	0	0	0	0	0	0	0	0	0	0	0	0	0	0	0	0	0	0	0	0	0	0	0
P1-1	1	1	1	0	0	1	0	0	1	0	1	1	0	0	0	0	1	0	1	0	0	1	0	1	0	0	0	0	1	1	0	1	1	0	0	1	1	1	1	0	1	0	0	0	0	0	1	0	1
P1-2	1	1	1	0	0	0	0	0	0	0	0	0	0	0	0	0	0	0	0	0	0	0	0	0	0	0	0	0	0	0	0	0	0	0	0	0	0	0	0	1	0	0	0	0	0	0	0	0	0
P1-3	1	0	1	1	1	0	0	0	1	0	1	0	1	0	1	0	1	0	1	0	1	1	0	1	0	0	0	0	1	1	0	1	1	0	0	1	1	1	1	0	1	0	0	0	0	0	0	0	1
P1-4	0	0	0	0	0	0	0	0	0	0	0	0	0	0	0	0	0	0	0	0	0	0	0	0	0	0	0	0	0	1	0	0	1	0	0	0	1	1	1	0	0	0	0	0	0	0	0	0	1
P1-5	0	1	1	1	1	0	0	0	1	0	1	0	0	0	1	0	0	0	1	0	1	1	1	1	0	0	0	0	1	1	1	1	1	0	1	1	1	1	1	1	1	0	0	0	0	1	1	0	1
P1-6	1	1	1	1	1	0	0	1	0	0	1	0	1	1	1	0	1	0	1	1	1	1	1	1	0	0	0	0	1	1	1	1	1	0	1	1	1	1	1	1	1	0	0	0	0	1	1	0	1
P1-7	1	1	1	1	1	0	0	1	1	0	1	0	0	1	1	0	0	0	1	1	1	1	0	1	0	0	0	0	1	1	1	1	1	0		1	1	1	1	0	1	0	0	0	0	0	0	0	1
P2-1	1	1	1	1	1	1	1	1	1	1	1	0	1	1	1	0	0	1	1	1	1	1	1	1	0	1	0	1	1	1	1	1	1	1	1	1	1	1	1	1	1	1	0	1	1	1	0	0	1
P2-2	1	1	1	1	1	1	1	1	1	1	1	0	1	1	1	1	1	1	1	1	1	1	1	1	1	1	0	1	1	1	0	1	1	1	1	1	1	1	1	1	1	1	0	1	1	1	0	0	1
P2-3	0	0	1	0	0	0	0	0	0	0	1	0	0	1	0	0	0	0	1	1	0	1	1	0	0	1	0	0	1	1	0	1	1	0	0	0	1	1	1	0	0	0	0	0	0	0	0	0	1
P2-4	0	1	1	1	1	1	1	0	1	1	1	0	1	1	1	0	0	1	1	0	1	1	1	1	0	1	0	0	1	1	0	1	1	1	0	1	1	1	1	1	1	1	0	1	0	1	0	0	1
P2-5	1	0	1	0	0	1	0	0	0	0	0	1	0	1	0	0	0	0	1	0	0	0	0	1	0	0	0	0	1	1	0	1	1	0	0	1	1	1	1	0	0	0	0	0	1	0	0	0	1
P2-6	0	1	1	1	1	0	0	0	1	1	1	0	0	0	0	0	0	0	1	1	1	1	0	0	0	0	0	0	1	1	0	1	1	0	0	1	1	1	1	1	1	0	0	0	0	1	0	0	1
P2-7	0	1	1	1	1	0	0	0	1	1	0	0	0	0	0	0	0	0	1	0	1	0	0	1	0	0	0	0	1	1	0	1	1	0	0	1	0	1	0	0	0	0	0	0	0	0	0	0	0
P2-8	0	0	0	0	0	0	0	0	0	0	0	0	0	0	0	0	0	0	0	0	0	0	0	0	0	0	0	0	1	0	0	1	0	0	0	0	0	0	0	0	0	0	0	0	0	0	0	0	0
P2-9	1	1	1	1	1	1	1	0	1	1	1	0	1	1	1	1	0	1	1	1	1	1	1	1	0	1	0	1	1	1	1	1	1	1	1	1	1	1	1	1	1	1	0	1	1	1	0	0	1
P2-10	0	1	1	0	1	0	0	0	0	0	0	1	0	0	0	0	0	0	1	0	0	0	0	1	0	0	0	0	0	1	0	0	0	0	0	0	0	0	0	0	0	0	0	0	0	0	0	0	1
P2-11	1	1	1	1	1	1	1	1	1	1	1	0	1	1	1	1	1	1	1	1	1	1	1	1	1	1	0	1	1	1	1	1	1	0	0	1	1	1	1	1	1	0	0	1	1	0	1	0	1
P2-12	1	1	1	0	0	0	0	0	1	1	0	0	0	0	0	0	1	0	1	0	0	0	0	0	0	0	0	0	1	1	0	1	1	0	0	1	0	1	1	0	0	0	0	0	0	0	1	0	1
P2-13	0	0	0	0	0	0	0	0	0	0	0	0	0	0	0	0	0	0	0	0	0	0	0	0	0	0	0	0	0	0	0	1	0	0	0	0	0	0	0	0	0	0	0	0	0	0	0	0	0
Note: Variation in phage infectivity are as follows: “1” indicates phage infection (with plaque); “0” indicates no phage infection (no plaques).
[truncated: 38 more columns]

## Sheet: Fig.2a MIC
Supplementary dataset |MIC results for Fig. 2a
Strain ID	IMP	Mero	CTX	CTZ	CIP	Kan	Tig	CS
Kp2092	64	64	1024	128	64	2	2	2
B1-1	64	128	1024	128	64	1	2	1
B1-2	64	64	1024	128	64	2	2	2
B1-3	32	64	1024	128	64	4	2	1
B1-4	64	128	1024	128	64	4	2	4
B1-5	64	128	1024	128	64	4	2	4
B1-6	64	64	1024	128	64	4	2	1
B1-7	32	64	1024	128	64	1	2	1
B1-8	16	64	512	128	64	1	2	4
B1-9	32	64	512	128	32	1	2	2
B1-10	128	256	1024	256	128	1	4	4
B1-11	32	64	512	128	64	1	2	2
B1-12	64	64	1024	32	64	1	2	2
B1-13	64	128	1024	64	64	1	2	2
B1-14	32	64	1024	64	64	1	2	2
B1-15	64	128	1024	128	64	1	2	2
B1-16	128	128	512	128	64	2	2	2
B1-17	128	128	512	128	64	2	2	2
B1-18	128	128	1024	128	256	2	2	4
B1-19	64	128	1024	128	64	2	1	1
B1-20	32	64	512	64	32	1	1	0.5
B1-21	32	64	512	128	64	1	2	4
B1-22	32	64	512	128	64	1	2	2
B1-23	32	64	512	64	64	1	1	1
B1-24	128	64	512	128	64	2	2	4
B1-25	32	64	512	128	64	1	2	2
B1-26	32	64	512	128	64	1	2	1
B2-1	32	64	1024	64	64	1	1	2
B2-2	16	32	128	32	64	1	1	0.25
B2-3	16	64	128	32	64	2	2	1
B2-4	32	64	512	64	64	2	2	1
B2-5	16	32	512	32	64	2	1	1
B2-6	8	32	256	32	64	2	1	0.5
B2-7	16	64	512	64	64	1	1	0.5
B2-8	16	32	256	32	64	1	1	2
B2-9	8	32	128	32	32	0.5	1	0.25
B2-10	8	32	128	32	64	0.5	1	0.5
B2-11	8	32	512	64	64	0.5	1	0.5
B2-12	8	32	512	64	64	2	1	0.5
B2-13	8	64	512	64	64	2	1	0.5
B2-14	64	128	512	64	64	2	2	0.5
B2-15	128	128	512	64	64	2	2	1
B2-16	64	32	256	32	64	2	1	0.5
B2-17	32	32	128	32	64	1	2	0.5
B2-18	64	64	512	64	64	1	2	0.5
B2-19	32	32	128	16	32	1	0.5	0.5
B2-20	64	64	512	32	64	1	1	4
B2-21	64	64	512	64	64	1	2	0.5
B2-22	32	32	256	32	64	2	1	4
B2-23	16	16	128	8	64	0.5	1	1
B2-24	64	64	128	32	64	2	1	1
B2-25	64	64	256	32	64	1	1	1
B2-26	64	64	512	64	64	2	1	1
B2-27	64	64	512	64	64	2	2	1
B2-28	128	64	1024	64	64	1	2	0.5
B2-29	64	64	512	64	64	1	2	1
B2-30	16	16	128	16	32	1	1	1
B2-31	8	32	512	64	64	0.25	2	8
B2-32	2	16	256	16	2	2	2	8
B2-33	8	64	128	32	64	2	2	8
B2-34	16	64	512	64	64	0.5	2	4
B2-35	16	64	512	32	64	0.5	2	8
B2-36	64	64	1024	128	64	0.25	2	8
B2-37	4	128	256	32	64	0.5	2	8
B2-38	4	64	256	64	64	0.5	2	4
B2-39	2	16	128	32	2	0.5	1	2
B2-40	16	64	256	32	16	0.125	1	1
B2-41	16	64	512	64	64	2	2	2
B2-42	32	64	1024	128	64	2	2	4
B2-43	16	64	1024	128	64	0.5	2	4
B2-44	32	128	1024	128	64	0.5	2	4
B2-45	64	128	512	64	64	0.5	2	4
B2-46	128	64	1024	128	64	1	1	1
B2-47	64	64	1024	128	64	1	2	8
B2-48	128	128	1024	128	64	4	2	2
B2-49	128	128	1024	128	128	4	2	1
B2-50	128	128	1024	64	128	4	2	8
B2-51	64	64	1024	64	64	1	2	1
B2-52	64	64	1024	64	64	1	2	2
B2-53	256	128	1024	128	64	1	2	4
B2-54	32	64	1024	64	64	1	1	2
B2-55	32	64	1024	64	64	1	1	8
B2-56	64	128	1024	128	128	4	2	2
B2-57	128	64	1024	128	128	4	2	4
B2-58	64	64	1024	64	64	1	2	2
B2-59	256	64	512	64	128	1	2	0.5
B2-60	64	64	512	64	64	1	2	1
Note：
(1) The list of abbreviations of antimicrobial agents: IMP, Imipenem; Mero, Meropenem; CTX, Cefotaxime; CTZ, Ceftazidime; CIP, Ciprofloxacin; Kan, Kanamycin; Tig, Tigecycline; CS, Colistin.
(2) the strains highlighted in light green were subjected to genome squencing.

## Sheet: Fig.3c  iAUC
Supplementary dataset |iAUC results for Fig. 3c
	AUC results
	Kp2092	B1-12	B1-18	B1-21	B1-22	B1-23	B1-24	B1-26	B2-23	B2-49	B2-50	B2-55	B2-56	B2-57	B2-58
no phage	12.05	13.92	13.19	12.88	12.38	12.17	10.52	10.85	12.17	10.01	11.18	11.36	11	12.59	12.53
P55	11.93	10.95	10.52	10.7	10.05	11.31	10.93	10.33	8.755	5.637	8.236	11.43	7.722	10.38	11.04
P1-1	3.635	9.461	4.761	4.674	4.799	4.649	4.303	2.468	8.895	6.477	8.032	10.56	6.924	8.944	9.906
P1-2	2.194	9.427	6.035	6.611	6.284	6.41	6.758	5.985	8.608	4.873	8.207	10.46	7.052	9.183	9.848
P1-3	2.344	9.171	6.315	6.812	6.828	6.677	6.936	5.715	8.143	4.717	7.567	9.506	6.801	9.605	9.328
P1-4	2.192	9.952	7.494	7.918	7.748	7.507	7.567	5.491	8.436	5.907	7.649	8.765	7.18	9.686	9.6
P1-5	2.111	9.383	6.048	6.298	6.461	6.49	6.439	4.102	8.048	4.323	7.862	8.92	7.051	9.484	9.27
P1-6	2.771	10.21	5.933	6.118	6.129	6.337	6.246	5.12	7.77	4.451	7.829	8.174	7.044	9.631	9.616
P1-7	2.399	10.02	6.086	6.09	6.318	6.232	6.372	5.613	8.226	5.127	7.779	8.219	7.189	9.465	9.195
P2-1	2.018	9.392	5.344	5.43	4.6	6.075	4.914	2.031	8.017	2.823	7.003	9.824	7.316	9.431	8.856
P2-2	3.681	9.461	4.973	5.156	5.036	6.314	4.819	3.022	7.686	2.144	7.509	9.067	7.316	10.92	9.593
P2-3	4.048	9.126	5.721	5.936	6.493	6.83	6.062	4.22	7.533	2.713	8.038	8.217	7.465	9.579	9.334
P2-4	7.166	9.106	9.937	10.7	9.306	9.24	9.141	8.576	8.233	2.313	8.189	7.791	6.915	8.762	9.001
P2-5	2.763	9.146	5.291	5.227	5.176	5.081	4.732	3.577	8.068	6.022	7.515	8.456	7.329	9.349	8.943
P2-6	7.059	9.323	9.931	9.823	10.21	9.893	9.53	9.305	8.126	3.888	7.56	8.952	7.9	9.568	9.228
P2-7	7.323	10.2	10.64	10.29	10.79	10.8	10.44	10.01	8.142	2.49	6.931	10.18	6.742	9.464	9.256
P2-8	7.801	9.329	12.52	11.61	11.86	11.86	11.75	10.47	8.225	2.419	7.699	10.46	6.585	8.989	9.054
P2-9	7.619	8.82	11.49	11.09	11.07	11.43	11.29	10.27	7.832	6.17	7.767	8.538	6.674	8.854	9.508
P2-10	6.648	9.521	9.933	9.314	9.134	8.553	9.851	8.944	8.29	4.133	7.838	9.955	7.155	9.556	9.712
P2-11	7.685	9.32	11.83	11.31	11.77	12.02	12.39	10.83	8.134	2.233	7.413	8.43	6.977	9.301	9.631
P2-12	7.971	9.642	9.36	9.101	9.136	11.24	9.266	7.491	8.519	3.872	7.954	8.805	6.892	9.464	9.315
P2-13	7.809	9.363	9.341	9.065	8.982	10.08	9.589	7.112	8.695	3.228	8.082	8.574	6.957	10.06	10.19
	iAUC = 1 − AUCSample/AUCControl
	iAUC results
	Kp2092	B1-12	B1-18	B1-21	B1-22	B1-23	B1-24	B1-26	B2-23	B2-49	B2-50	B2-55	B2-56	B2-57	B2-58
P55	0.00995851	0.00995851	0.202426	0.169255	0.188207	0.0706656	0.0479263	0.0479263	0.280608	0.436863	0.263327	0.298	0.298	0.175536	0.118915
P1-1	0.69834	0.69834	0.639045	0.637112	0.612359	0.617995	0.772535	0.772535	0.269104	0.352947	0.281574	0.370545	0.370545	0.289595	0.209417
P1-2	0.817925	0.817925	0.542456	0.486724	0.492407	0.473295	0.448387	0.448387	0.292687	0.513187	0.265921	0.358909	0.358909	0.270612	0.214046
P1-3	0.805477	0.805477	0.521228	0.471118	0.448465	0.451356	0.473272	0.473272	0.330896	0.528771	0.323166	0.381727	0.381727	0.237093	0.255547
P1-4	0.818091	0.818091	0.431842	0.385248	0.374152	0.383155	0.493917	0.493917	0.30682	0.40989	0.315832	0.347273	0.347273	0.230659	0.233839
P1-5	0.824813	0.824813	0.541471	0.511025	0.47811	0.466721	0.621935	0.621935	0.338702	0.568132	0.29678	0.359	0.359	0.246704	0.260176
P1-6	0.770041	0.770041	0.55019	0.525	0.504927	0.479293	0.528111	0.528111	0.361545	0.555345	0.299732	0.359636	0.359636	0.235028	0.232562
P1-7	0.800913	0.800913	0.53859	0.527174	0.489661	0.487921	0.482673	0.482673	0.324076	0.487812	0.304204	0.346455	0.346455	0.248213	0.266161
P2-1	0.832531	0.832531	0.594845	0.578416	0.628433	0.500822	0.812811	0.812811	0.341249	0.717982	0.373614	0.334909	0.334909	0.250913	0.293216
P2-2	0.694523	0.694523	0.622972	0.599689	0.593215	0.481183	0.721475	0.721475	0.368447	0.785814	0.328354	0.334909	0.334909	0.132645	0.234397
P2-3	0.664066	0.664066	0.566262	0.53913	0.475525	0.438784	0.61106	0.61106	0.381019	0.728971	0.281038	0.321364	0.321364	0.239158	0.255068
P2-4	0.405311	0.405311	0.246626	0.169255	0.248304	0.240756	0.209585	0.209585	0.3235	0.768931	0.267531	0.371364	0.371364	0.304051	0.281644
P2-5	0.770705	0.770705	0.598863	0.594177	0.581906	0.582498	0.670323	0.670323	0.337058	0.398402	0.327818	0.333727	0.333727	0.257427	0.286273
P2-6	0.414191	0.414191	0.247081	0.237345	0.175283	0.187099	0.142396	0.142396	0.332293	0.611588	0.323792	0.281818	0.281818	0.240032	0.263528
P2-7	0.392282	0.392282	0.193328	0.201087	0.128433	0.112572	0.0774194	0.0774194	0.330978	0.751249	0.380054	0.387091	0.387091	0.248292	0.261293
P2-8	0.352614	0.352614	0.0507961	0.0986025	0.0420032	0.0254725	0.035023	0.035023	0.324158	0.758342	0.31136	0.401364	0.401364	0.286021	0.277414
P2-9	0.367718	0.367718	0.128886	0.138975	0.105816	0.0608053	0.0534562	0.0534562	0.35645	0.383616	0.305277	0.393273	0.393273	0.296743	0.241181
P2-10	0.448299	0.448299	0.246929	0.276863	0.262197	0.297206	0.175668	0.175668	0.318817	0.587113	0.298927	0.349545	0.349545	0.240985	0.2249
P2-11	0.362241	0.362241	0.103108	0.121894	0.049273	0.0123254	0.00184332	0.00184332	0.331635	0.776923	0.336941	0.365727	0.365727	0.261239	0.231365
P2-12	0.338506	0.338506	0.290371	0.293401	0.262036	0.0764174	0.309585	0.309585	0.3	0.613187	0.288551	0.373455	0.373455	0.248292	0.256584
P2-13	0.35195	0.35195	0.291812	0.296196	0.274475	0.171734	0.344516	0.344516	0.285538	0.677522	0.277102	0.367545	0.367545	0.200953	0.186752
Note: AUCSample is the AUC of the spline created by coculture of tested bacteria and phages, while AUCControl refers to the AUC of the spline created with only the tested bacteria
